# Supplementary material for: Exploring plausible futures for artificial intelligence in rural healthcare: insights from participatory foresight methods
Source: Front Digit Health. 2026 Apr 13;8:1750172. doi: 10.3389/fdgth.2026.1750172 (PMC13111446; doi:10.3389/fdgth.2026.1750172)
Supplement: Supplementary file 1 [file Table1.xlsx]

## Sheet: Sheet1
Code	MoSCoW Themes	n
1	Equity and Inclusion
1.1	Social and Cultural Diversity
1.1.1	Training the AI on CALD data	5
1.1.2	Opportunities from AI / technology deployment	1
1.2	Rural and Remote Equity
1.2.1	Training the AI on rural / remote data	4
1.2.2	Opportunities from AI / technology deployment	9
2	People at the centre of care	11
3	Capacity building and understanding
3.1	Consumer / community education and understanding	4
3.2	Healthcare professional training and education to implement technology	4
4	Challenges
4.1	Technological	3
4.2	Ethical	9
5	Wider Strategic Considerations
5.1	Public Health Concerns	3
5.2	Funding and Systems Issues	18
